# Supplementary material for: Failure to prevent classical scrapie after repeated decontamination of a barn
Source: BMC Res Notes. 2025 Mar 25;18:126. doi: 10.1186/s13104-025-07188-1 (PMC11938569; doi:10.1186/s13104-025-07188-1)
Supplement: Supplementary file 1 — Supplementary Material 1: Sheep data.xlsx. This file lists all sheep-related data, such as breed, sex, age at exposure and scrapie status based on rectal biopsy and brain testing. [file 13104_2025_7188_MOESM1_ESM.xlsx]

## Sheet: Lambs
Lamb	Dam	Genotype	Breed	Sex	Age when moved to barn [d]	Barn exposure time [d]	Age biopsy positive [dpe]	Scrapie test result	Comment
2016 cohort
6000	4668	VRQ/VRQ	Cheviot	Male castrated	11	881	Not applicable	Negative
6001	4755	VRQ/VRQ	Cheviot	Male castrated	11	882	Not applicable	Negative
6003	4576	VRQ/VRQ	Cheviot	Male castrated	11	880	Not applicable	Negative
6004	4660	VRQ/VRQ	Cheviot	Female	10	811	775	Positive
6005	4547	VRQ/VRQ	Cheviot	Male castrated	9	880	Not applicable	Negative
6008	4575	VRQ/VRQ	Cheviot	Male castrated	8	882	Not applicable	Negative
6009	4541	VRQ/VRQ	Cheviot	Male castrated	8	882	Not applicable	Negative
6013	4671	VRQ/VRQ	Cheviot	Female	20	870	Not applicable	Negative
6014	4671	VRQ/VRQ	Cheviot	Female	20	869	Not applicable	Negative
6017	4712	VRQ/VRQ	Cheviot	Male castrated	19	868	Not applicable	Negative
6018	4712	VRQ/VRQ	Cheviot	Female	19	869	Not applicable	Negative
6020	4822	VRQ/VRQ	Cheviot	Male castrated	19	869	Not applicable	Negative
6021	4673	VRQ/VRQ	Cheviot	Male castrated	19	869	Not applicable	Negative
6022	4704	VRQ/VRQ	Cheviot	Female	18	868	Not applicable	Negative
6025	4666	VRQ/VRQ	Cheviot	Male castrated	18	868	Not applicable	Negative
6026	4573	VRQ/VRQ	Cheviot	Female	17	868	Not applicable	Negative
6027	4573	VRQ/VRQ	Cheviot	Female	17	869	Not applicable	Negative
6028	4792	VRQ/VRQ	Cheviot	Male castrated	17	870	Not applicable	Negative
6029	4600	VRQ/VRQ	Cheviot	Male castrated	16	868	Not applicable	Negative
6030	4721	VRQ/VRQ	Cheviot	Male castrated	15	870	Not applicable	Negative
6031	4568	VRQ/VRQ	Cheviot	Male castrated	14	870	Not applicable	Negative
6032	4568	VRQ/VRQ	Cheviot	Male castrated	14	869	Not applicable	Negative
6033	4593	VRQ/VRQ	Cheviot	Male castrated	14	869	Not applicable	Negative
6034	4593	VRQ/VRQ	Cheviot	Male castrated	14	868	Not applicable	Negative
6041	4591	VRQ/VRQ	Cheviot	Male castrated	12	870	Not applicable	Negative
2018 cohort
ASU Tag	Dam	Genotype		Sex	Age when moved to barn [d]	Barn exposure time [d]	Age biopsy positive [dpe]	Scrapie test result
6500	5094	VRQ/VRQ	Cheviot	Male castrated	3	1129	Not applicable	Negative
6504	4694	VRQ/VRQ	Cheviot	Male castrated	2	569	553	Positive*	culled 1084 dpe
6505	4665	VRQ/VRQ	Cheviot	Male castrated	5	1125	Not applicable	Negative
6506	4665	VRQ/VRQ	Cheviot	Male castrated	5	566	550	Positive*	culled 980 dpe
6507	4604	VRQ/VRQ	Cheviot	Male castrated	5	1125	Not applicable	Negative
6508	4604	VRQ/VRQ	Cheviot	Female	5	1126	Not applicable	Negative
6515	6062	VRQ/VRQ	Cheviot	Female	3	1126	Not applicable	Negative
6517	4796	VRQ/VRQ	Cheviot	Male castrated	3	1125	Not applicable	Negative
6518	4796	VRQ/VRQ	Cheviot	Male castrated	3	1126	Not applicable	Negative
6525	4580	VRQ/VRQ	Cheviot	Female	4	924	911	Positive*	culled 1495 dpe
6526	5135	VRQ/VRQ	Cheviot	Female	4	1121	Not applicable	Negative
6527	5135	VRQ/VRQ	Cheviot	Female	4	1122	Not applicable	Negative
6528	4798	VRQ/VRQ	Cheviot	Female	4	1121	Not applicable	Negative
6529	4585	VRQ/VRQ	Cheviot	Female	4	1121	Not applicable	Negative
6534	4581	VRQ/VRQ	Cheviot	Male castrated	19	1106	Not applicable	Negative
6535	4581	VRQ/VRQ	Cheviot	Male castrated	19	1107	Not applicable	Negative
6540	6079	VRQ/VRQ	Cheviot	Male castrated	8	734	720	Positive*	culled 1328 dpe
6541	5113	VRQ/VRQ	Cheviot	Male castrated	8	32	Not applicable	Negative
6549	6040	VRQ/VRQ	Cheviot	Female	7	1105	Not applicable	Negative
6550	6040	VRQ/VRQ	Cheviot	Female	7	1106	Not applicable	Negative
6554	5124	VRQ/VRQ	Cheviot	Male castrated	5	1105	Not applicable	Negative
								IHC CNS&LRS
								BioRad ELISA CNS
								*kept until development of clinical disease

## Sheet: Dams
Dam	Genotype	Breed	Sex	Age [d] when moved to barn	Barn exposure time [d]	Scrapie test result
2016 cohort
4600	VRQ/VRQ	Cheviot	Female	1495	64	Negative
4575	VRQ/VRQ	Cheviot	Female	1493	76	Negative
4608	VRQ/VRQ	Cheviot	Female	1489	64	Negative
4593	VRQ/VRQ	Cheviot	Female	1499	64	Negative
4547	VRQ/VRQ	Cheviot	Female	2171	76	Negative
4755	VRQ/VRQ	Cheviot	Female	758	76	Negative
4541	VRQ/VRQ	Cheviot	Female	2177	76	Negative
4822	VRQ/VRQ	Cheviot	Female	762	65	Negative
4576	VRQ/VRQ	Cheviot	Female	1492	77	Negative
4568	VRQ/VRQ	Cheviot	Female	1830	65	Negative
4666	VRQ/VRQ	Cheviot	Female	776	65	Negative
4591	VRQ/VRQ	Cheviot	Female	1499	65	Negative
4673	VRQ/VRQ	Cheviot	Female	778	64	Negative
4668	VRQ/VRQ	Cheviot	Female	767	77	Negative
4792	VRQ/VRQ	Cheviot	Female	769	64	Negative
4660	VRQ/VRQ	Cheviot	Female	769	76	Negative
4721	VRQ/VRQ	Cheviot	Female	774	64	Negative
4712	VRQ/VRQ	Cheviot	Female	774	64	Negative
4573	VRQ/VRQ	Cheviot	Female	1827	65	Negative
4704	VRQ/VRQ	Cheviot	Female	776	64	Negative
2018 cohort
4798	VRQ/VRQ	Cheviot	Female	1496	107	Negative
5094	VRQ/VRQ	Cheviot	Female	1115	113	Negative
5135	VRQ/VRQ	Cheviot	Female	1106	107	Negative
5124	VRQ/VRQ	Cheviot	Female	1132	91	Negative
5113	VRQ/VRQ	Cheviot	Female	1134	91	Negative
6040	VRQ/VRQ	Cheviot	Female	755	91	Negative
6062	VRQ/VRQ	Cheviot	Female	734	110	Negative
6079	VRQ/VRQ	Cheviot	Female	750	91	Negative
4580	VRQ/VRQ	Cheviot	Female	2231	106	Negative
4604	VRQ/VRQ	Cheviot	Female	2216	109	Negative
4581	VRQ/VRQ	Cheviot	Female	2229	106	Negative
4694	VRQ/VRQ	Cheviot	Female	1498	112	Negative
4796	VRQ/VRQ	Cheviot	Female	1493	109	Negative
4585	VRQ/VRQ	Cheviot	Female	2228	106	Negative
4665	VRQ/VRQ	Cheviot	Female	1503	109	Negative
						IHC CNS&LRS
						BioRad ELISA CNS
